# Supplementary material for: Airbrushed Polysulfone (PSF)/Hydroxyapatite (HA) Nanocomposites: Effect of the Presence of Nanoparticles on Mechanical Behavior
Source: Polymers (Basel). 2022 Feb 15;14(4):753. doi: 10.3390/polym14040753 (PMC8878103; doi:10.3390/polym14040753)
Supplement: Supplementary file 1 [file polymers-14-00753-s001.zip]

Archive with 1 entries (1 files):
- polymers-1538768-supplementary.pdf
